# Supplementary material for: Geopolymer-Based Materials for the Removal of Ibuprofen: A Preliminary Study
Source: Molecules. 2024 May 8;29(10):2210. doi: 10.3390/molecules29102210 (PMC11124334; doi:10.3390/molecules29102210)
Supplement: Supplementary file 1 [file molecules-29-02210-s001.zip]

Archive with 1 entries (1 files):
- molecules-2972094-supplementary.pdf
